# Supplementary material for: Sleep Matters in Chronotype and Mental Health Association: Evidence from the UK and Germany
Source: Brain Sci. 2024 Oct 14;14(10):1020. doi: 10.3390/brainsci14101020 (PMC11505704; doi:10.3390/brainsci14101020)
Supplement: Supplementary file 1 [file brainsci-14-01020-s001.zip]

Archive with 1 entries (1 files):
- brainsci-3201205-supplementary.pdf
